# Supplementary material for: Small-Molecule Tyrosine Kinase Inhibitors Modulate Glucose Handling in C2C12 Cell Line In Vitro: A Mechanistic Study
Source: Pharmaceuticals (Basel). 2025 Sep 26;18(10):1445. doi: 10.3390/ph18101445 (PMC12566657; doi:10.3390/ph18101445)
Supplement: Supplementary file 1 [file pharmaceuticals-18-01445-s001.zip]

Archive with 1 entries (1 files):
- pharmaceuticals-3753590-supplementary.pdf
